# Supplementary material for: Long-Term Effects of Preterm Birth on Children’s Brain Structure: An Analysis of the Adolescent Brain Cognitive Development (ABCD) Study
Source: eNeuro. 2023 Jun 7;10(6):ENEURO.0196-22.2023. doi: 10.1523/ENEURO.0196-22.2023 (PMC10262676; doi:10.1523/ENEURO.0196-22.2023)
Supplement: Extended Data 1 — All code used for the statistical analyses described is freely available at https://github.com/BrayNeuroimagingLab/BNL_open/tree/main/abcdPTB. Download Extended Data 1, ZIP file. [file enu-eN-NWR-0196-22-s02.zip]

Archive with 8 entries (7 files):
- ABCD_PTB_Scripts/
- __MACOSX/._ABCD_PTB_Scripts
- ABCD_PTB_Scripts/ABCD_PTB_Scripts_ComBat.zip
- __MACOSX/ABCD_PTB_Scripts/._ABCD_PTB_Scripts_ComBat.zip
- ABCD_PTB_Scripts/ABCD_PTB_Scripts.zip
- __MACOSX/ABCD_PTB_Scripts/._ABCD_PTB_Scripts.zip
- ABCD_PTB_Scripts/ABCD_PTB_Scripts_BirthComplications.zip
- __MACOSX/ABCD_PTB_Scripts/._ABCD_PTB_Scripts_BirthComplications.zip
